# Supplementary material for: The Effect P Additive on the CeZrAl Support Properties and the Activity of the Pd Catalysts in Propane Oxidation
Source: Materials (Basel). 2024 Feb 22;17(5):1003. doi: 10.3390/ma17051003 (PMC10934912; doi:10.3390/ma17051003)
Supplement: Supplementary file 1 [file materials-17-01003-s001.zip]

Archive with 1 entries (1 files):
- materials-2836372-supplementary.pdf
